# Supplementary material for: Effect of Small Molecules on Blastocyst Development and Outgrowth Establishment of Bovine Haploid Parthenogenetic Embryos
Source: Animals (Basel). 2026 May 15;16(10):1517. doi: 10.3390/ani16101517 (PMC13203718; doi:10.3390/ani16101517)
Supplement: Supplementary file 1 [file animals-16-01517-s001.zip › Table S1.xlsx]

## Sheet: Primers list
	Table S1. Details of primers used for RT-qPCR analysis.
	Gene	Primer Sequence (5′−3′)		Fragment Size (bp)
	SF3A1	F:	CGAGTTCAAGGAGGGCAAGG	140
		R:	TCTTTGGGCACAATGGTTTCT
	ACTB	F:	GCGGACAGGATGCAGAAA	89
		R:	ACGGAGTACTTGCGCTCAG
	SOX2	F:	CACATGAACGGCTGGAGCAA	163
		R:	AGGTCTGCGAGCTGGTCATAG
	CDX2	F:	CAGCCAAGTGAAAACCAGGA	183
		R:	CTTTGCTCTGCGGTTCTGAA
	NANOG	F:	GCAAACGTCATCTGCTGACAC	174
		R:	TGTTTCTTGACCGGGACCGT
	POU5F1	F:	CGAAAGAGAAAGCGGACGAG	178
		R:	TTGATCGTTTGCCCTTCTGG
	IFNT1	F:	TCATTCGGGCCAGGAGCCTG	108
		R:	TGGCCCTGGTGCTGGTCAGC
	GATA2	F:	GAGGACTGTAAGCGTAAAGG	140
		R:	AAGAACCAAGTCTCCCCAT
