# Supplementary material for: Effect of Small Molecules on Blastocyst Development and Outgrowth Establishment of Bovine Haploid Parthenogenetic Embryos
Source: Animals (Basel). 2026 May 15;16(10):1517. doi: 10.3390/ani16101517 (PMC13203718; doi:10.3390/ani16101517)
Supplement: Supplementary file 1 [file animals-16-01517-s001.zip › Table S2.xlsx]

## Sheet: Hoja1
TABLE S2. Ct values for all analyzed transcripts
Group	Replicate	Transcript	Ct (dR)
hPE + DMSO	1	NANOG	31.67
hPE + DMSO	2	NANOG	29.94
hPE + DMSO	3	NANOG	28.63
hPE + DMSO	1	NANOG	32.02
hPE + DMSO	2	NANOG	30.43
hPE + DMSO	3	NANOG	28.42
hPE + AA	1	NANOG	29.50
hPE + AA	2	NANOG	31.42
hPE + AA	3	NANOG	28.74
hPE + AA	1	NANOG	29.29
hPE + AA	2	NANOG	31.28
hPE + AA	3	NANOG	28.36
dPE	1	NANOG	31.78
dPE	2	NANOG	30.27
dPE	3	NANOG	29.82
dPE	1	NANOG	32.89
dPE	2	NANOG	30.57
dPE	3	NANOG	29.48
hPE + DMSO	1	GATA2	23.31
hPE + DMSO	2	GATA2	23.51
hPE + DMSO	3	GATA2	23.04
hPE + DMSO	1	GATA2	23.14
hPE + DMSO	2	GATA2	24.93
hPE + DMSO	3	GATA2	22.92
hPE + AA	1	GATA2	23.85
hPE + AA	2	GATA2	23.29
hPE + AA	3	GATA2	22.77
hPE + AA	1	GATA2	23.61
hPE + AA	2	GATA2	23.36
hPE + AA	3	GATA2	22.38
dPE	1	GATA2	24.57
dPE	2	GATA2	23.25
dPE	3	GATA2	23.06
dPE	1	GATA2	24.81
dPE	2	GATA2	23.63
dPE	3	GATA2	22.78
hPE + DMSO	1	IFNT	22.79
hPE + DMSO	2	IFNT	23.86
hPE + DMSO	3	IFNT	22.30
hPE + DMSO	1	IFNT	22.89
hPE + DMSO	2	IFNT	24.07
hPE + DMSO	3	IFNT	22.59
hPE + AA	1	IFNT	23.91
hPE + AA	2	IFNT	23.35
hPE + AA	3	IFNT	22.23
hPE + AA	1	IFNT	23.81
hPE + AA	2	IFNT	23.71
hPE + AA	3	IFNT	23.04
dPE	1	IFNT	24.61
dPE	2	IFNT	23.50
dPE	3	IFNT	20.66
dPE	1	IFNT	24.78
dPE	2	IFNT	23.40
dPE	3	IFNT	21.13
hPE + DMSO	1	SF3A1	30.98
hPE + DMSO	2	SF3A1	31.13
hPE + DMSO	3	SF3A1	30.44
hPE + DMSO	1	SF3A1	30.58
hPE + DMSO	2	SF3A1	31.23
hPE + DMSO	3	SF3A1	30.79
hPE + AA	1	SF3A1	31.39
hPE + AA	2	SF3A1	30.87
hPE + AA	3	SF3A1	29.83
hPE + AA	1	SF3A1	30.92
hPE + AA	2	SF3A1	30.90
hPE + AA	3	SF3A1	29.97
dPE	1	SF3A1	32.17
dPE	2	SF3A1	30.49
dPE	3	SF3A1	30.23
dPE	1	SF3A1	31.76
dPE	2	SF3A1	30.74
dPE	3	SF3A1	30.45
hPE + DMSO	1	BACT	19.64
hPE + DMSO	2	BACT	20.22
hPE + DMSO	3	BACT	19.22
hPE + DMSO	1	BACT	19.65
hPE + DMSO	2	BACT	20.00
hPE + DMSO	3	BACT	19.21
hPE + AA	1	BACT	20.39
hPE + AA	2	BACT	19.59
hPE + AA	3	BACT	19.08
hPE + AA	1	BACT	20.13
hPE + AA	2	BACT	19.37
hPE + AA	3	BACT	18.99
dPE	1	BACT	20.83
dPE	2	BACT	19.95
dPE	3	BACT	19.12
dPE	1	BACT	21.17
dPE	2	BACT	19.99
dPE	3	BACT	19.21
hPE + DMSO	1	BACT	23.04
hPE + DMSO	2	BACT	23.55
hPE + DMSO	3	BACT	22.45
hPE + DMSO	1	BACT	22.97
hPE + DMSO	2	BACT	23.66
hPE + DMSO	3	BACT	22.47
hPE + DMSO	1	OCT4	25.78
hPE + DMSO	2	OCT4	26.14
hPE + DMSO	3	OCT4	25.05
hPE + DMSO	1	OCT4	25.62
hPE + DMSO	2	OCT4	26.04
hPE + DMSO	3	OCT4	24.86
hPE + DMSO	1	SOX2	31.27
hPE + DMSO	2	SOX2	31.02
hPE + DMSO	3	SOX2	29.78
hPE + DMSO	1	SOX2	31.00
hPE + DMSO	2	SOX2	31.11
hPE + DMSO	3	SOX2	29.50
hPE + DMSO	1	CDX2	31.17
hPE + DMSO	2	CDX2	31.77
hPE + DMSO	3	CDX2	30.88
hPE + DMSO	1	CDX2	31.24
hPE + DMSO	2	CDX2	31.83
hPE + DMSO	3	CDX2	30.56
hPE + DMSO	1	SF3A1	30.15
hPE + DMSO	2	SF3A1	30.78
hPE + DMSO	3	SF3A1	30.35
hPE + DMSO	1	SF3A1	29.83
hPE + DMSO	2	SF3A1	30.77
hPE + DMSO	3	SF3A1	29.81
hPE + AA	1	BACT	23.19
hPE + AA	2	BACT	22.84
hPE + AA	3	BACT	22.14
hPE + AA	1	BACT	23.02
hPE + AA	2	BACT	22.66
hPE + AA	3	BACT	22.08
hPE + AA	1	OCT4	26.15
hPE + AA	2	OCT4	26.13
hPE + AA	3	OCT4	24.54
hPE + AA	1	OCT4	25.92
hPE + AA	2	OCT4	25.99
hPE + AA	3	OCT4	24.22
hPE + AA	1	SOX2	30.82
hPE + AA	2	SOX2	30.92
hPE + AA	3	SOX2	29.62
hPE + AA	1	SOX2	30.62
hPE + AA	2	SOX2	30.98
hPE + AA	3	SOX2	29.41
hPE + AA	1	CDX2	30.91
hPE + AA	2	CDX2	31.02
hPE + AA	3	CDX2	29.82
hPE + AA	1	CDX2	30.97
hPE + AA	2	CDX2	31.00
hPE + AA	3	CDX2	29.75
hPE + AA	1	SF3A1	30.34
hPE + AA	2	SF3A1	30.19
hPE + AA	3	SF3A1	29.47
hPE + AA	1	SF3A1	30.31
hPE + AA	2	SF3A1	30.63
hPE + AA	3	SF3A1	29.44
dPE	1	BACT	24.14
dPE	2	BACT	23.21
dPE	3	BACT	22.71
dPE	1	BACT	23.99
dPE	2	BACT	22.91
dPE	3	BACT	22.63
dPE	1	OCT4	26.23
dPE	2	OCT4	25.72
dPE	3	OCT4	24.55
dPE	1	OCT4	25.98
dPE	2	OCT4	25.54
dPE	3	OCT4	24.70
dPE	1	SOX2	31.29
dPE	2	SOX2	30.51
dPE	3	SOX2	29.78
dPE	1	SOX2	31.28
dPE	2	SOX2	30.40
dPE	3	SOX2	29.69
dPE	1	CDX2	32.16
dPE	2	CDX2	30.51
dPE	3	CDX2	29.73
dPE	1	CDX2	32.01
dPE	2	CDX2	30.82
dPE	3	CDX2	29.88
dPE	1	SF3A1	31.00
dPE	2	SF3A1	30.15
dPE	3	SF3A1	29.70
dPE	1	SF3A1	30.95
dPE	2	SF3A1	30.07
dPE	3	SF3A1	29.79
